# Supplementary material for: Epidemiological Exploration of Cryptosporidium spp., Giardia intestinalis, Enterocytozoon bieneusi, and Blastocystis spp. in Yaks: Investigating Ecological and Zoonotic Dynamics in Lhasa, Xizang
Source: Vet Sci. 2025 May 20;12(5):504. doi: 10.3390/vetsci12050504 (PMC12115546; doi:10.3390/vetsci12050504)
Supplement: Supplementary file 1 [file vetsci-12-00504-s001.zip]

Archive with 1 entries (1 files):
- vetsci-3555693-supplementary.pdf
